# Supplementary material for: Tissue-Specific Redistribution of Free Amino Acids in Mandarin Fish (Siniperca chuatsi) Under Acute Salinity, Alkalinity and Combined Saline–Alkaline Stress
Source: Life (Basel). 2026 Jun 19;16(6):1031. doi: 10.3390/life16061031 (PMC13302728; doi:10.3390/life16061031)
Supplement: Supplementary file 1 [file life-16-01031-s001.zip]

Archive with 1 entries (1 files):
- life-4335876-supplementary.pdf
